# Supplementary material for: Treatment outcome of tuberculosis at Dilla Referral Hospital, Gedeo Zone, southern Ethiopia: A retrospective study
Source: PLoS One. 2021 Apr 1;16(4):e0249369. doi: 10.1371/journal.pone.0249369 (PMC8016272; doi:10.1371/journal.pone.0249369)
Supplement: S1 Dataset — (CSV) [file pone.0249369.s001.csv]

age	sex	placeofresidence	weight	tbtype	tbcatagory2	hivstatus	hivtreatementstatus	tbtreatementoutcome	DeathTBtreatmentoutcoeme	Outcome2
2	1	1	5	2	1	1	2	4	2	2
2	2	1	5	1	1	1	1	4	2	2
6	1	2	6	2	1	1	2	4	2	2
3	2	2	1	3	1	1	1	4	2	2
3	1	1	4	2	1	1	1	4	2	2
4	1	1	4	3	1	1	1	4	2	2
4	2	2	4	2	1	1	1	4	2	2
1	1	1	2	2	1	1	1	4	2	2
2	1	1	5	1	2	1	1	7	1	2
3	2	1	5	3	1	1	1	3	1	2
3	1	1	5	3	1	1	2	5	1	2
3	1	1	6	3	1	1	1	5	1	2
3	1	2	5	2	1	1	2	5	1	2
3	1	1	5	2	1	1	1	5	1	2
3	2	1	5	1	1	1	1	7	1	2
4	1	1	5	1	2	1	2	5	1	2
4	2	1	5	3	1	1	2	5	1	2
4	2	2	5	1	1	1	1	5	1	2
3	2	1	4	1	2	1	1	5	1	2
3	2	2	4	1	2	1	1	5	1	2
3	1	1	3	2	1	1	2	3	1	2
2	2	1	4	2	1	1	1	3	1	2
3	2	1	4	1	1	1	2	3	1	2
4	1	1	4	2	2	1	2	5	1	2
4	2	1	3	2	1	1	1	3	1	2
2	2	1	5	3	2	1	1	2	1	1
3	1	1	5	3	2	1	1	2	1	1
3	1	1	6	3	2	1	1	2	1	1
2	1	1	5	1	2	1	1	1	1	1
3	2	1	5	1	2	1	1	1	1	1
3	1	1	5	1	2	1	2	1	1	1
3	2	1	6	1	2	1	1	1	1	1
2	1	1	5	1	1	1	1	1	1	1
3	2	1	5	1	1	1	1	1	1	1
2	2	1	6	1	1	1	1	1	1	1
2	1	2	6	1	1	1	1	1	1	1
2	1	1	6	1	1	1	1	1	1	1
3	1	1	6	1	1	1	1	1	1	1
3	1	1	6	1	1	1	1	1	1	1
2	2	1	5	3	1	1	1	2	1	1
2	1	2	5	3	1	1	1	2	1	1
2	2	1	5	3	1	1	1	2	1	1
3	2	1	5	3	1	1	1	2	1	1
3	2	1	5	3	1	1	1	2	1	1
3	2	1	5	3	1	1	1	2	1	1
2	2	1	6	3	1	1	1	2	1	1
3	1	1	6	3	1	1	1	2	1	1
3	1	1	6	3	1	1	2	2	1	1
3	1	1	6	3	1	1	2	2	1	1
2	2	1	5	2	1	1	2	2	1	1
2	1	1	5	2	1	1	1	2	1	1
2	2	2	5	2	1	1	1	2	1	1
2	2	1	5	2	1	1	1	2	1	1
2	1	2	5	2	1	1	2	2	1	1
3	1	1	5	2	1	1	2	2	1	1
3	1	1	5	2	1	1	1	2	1	1
3	2	1	5	2	1	1	2	2	1	1
3	1	2	5	2	1	1	1	2	1	1
3	2	1	5	2	1	1	2	2	1	1
3	2	1	5	2	1	1	1	2	1	1
3	1	2	6	2	1	1	1	2	1	1
3	1	1	6	2	1	1	1	2	1	1
3	1	1	6	2	1	1	1	2	1	1
3	1	2	6	2	1	1	1	2	1	1
3	1	1	6	2	1	1	1	2	1	1
3	1	1	6	2	1	1	1	2	1	1
3	1	2	6	2	1	1	1	2	1	1
3	1	2	5	1	1	1	1	2	1	1
3	2	1	5	1	1	1	2	2	1	1
3	1	1	5	1	1	1	1	2	1	1
3	1	1	6	1	1	1	1	2	1	1
4	1	2	5	1	2	1	1	1	1	1
4	1	2	6	1	2	1	1	1	1	1
4	2	1	6	1	2	1	1	1	1	1
4	1	1	6	2	2	1	1	2	1	1
5	1	1	6	1	2	1	1	2	1	1
4	2	1	5	1	1	1	2	1	1	1
5	1	1	5	1	1	1	1	1	1	1
4	1	1	6	1	1	1	1	1	1	1
4	2	1	5	3	1	1	1	2	1	1
4	1	2	6	3	1	1	1	2	1	1
4	1	1	5	2	1	1	1	2	1	1
4	2	1	5	2	1	1	1	2	1	1
5	1	1	5	2	1	1	1	2	1	1
5	1	1	5	2	1	1	1	2	1	1
4	1	1	6	2	1	1	1	2	1	1
4	1	1	6	2	1	1	1	2	1	1
4	1	2	6	2	1	1	2	2	1	1
4	1	1	6	2	1	1	1	2	1	1
4	2	1	6	2	1	1	1	2	1	1
4	1	2	6	2	1	1	1	2	1	1
4	2	1	6	1	1	1	1	2	1	1
2	1	1	2	3	1	1	1	2	1	1
3	1	1	4	2	2	1	1	2	1	1
3	2	1	4	1	2	1	1	1	1	1
3	1	1	4	1	2	1	1	2	1	1
3	2	1	3	1	1	1	1	1	1	1
3	1	1	3	1	1	1	1	1	1	1
2	2	1	4	1	1	1	1	1	1	1
3	2	1	4	1	1	1	1	1	1	1
3	1	1	4	1	1	1	1	1	1	1
3	2	1	3	3	1	1	1	2	1	1
3	1	1	4	3	1	1	1	2	1	1
3	2	1	4	3	1	1	1	2	1	1
3	2	1	4	3	1	1	1	2	1	1
3	1	1	3	2	1	1	2	2	1	1
3	2	1	3	2	1	1	2	2	1	1
2	2	1	4	2	1	1	1	2	1	1
2	1	1	4	2	1	1	2	2	1	1
3	2	1	4	2	1	1	1	2	1	1
3	1	1	4	2	1	1	2	2	1	1
3	1	1	4	2	1	1	1	2	1	1
3	2	1	4	2	1	1	2	2	1	1
3	2	2	4	1	1	1	1	2	1	1
4	1	1	4	3	1	1	1	2	1	1
4	2	1	4	2	1	1	1	2	1	1
5	1	1	4	2	1	1	1	2	1	1
4	2	2	3	1	1	1	2	2	1	1
6	2	1	3	1	1	1	1	1	1	1
6	2	1	4	2	1	1	1	2	1	1
1	1	1	1	2	1	1	2	2	1	1
1	2	1	2	2	1	1	1	2	1	1
1	2	1	2	2	1	1	2	2	1	1
1	1	1	3	1	1	1	1	2	1	1
3	2	2	5	3	1	2		4	2	2
3	1	1	5	2	1	2		4	2	2
5	1	1	5	2	2	2		4	2	2
4	2	1	5	2	1	2		4	2	2
4	1	1	6	2	1	2		4	2	2
2	1	1	3	2	2	2		4	2	2
2	2	1	4	1	1	2		4	2	2
2	2	1	4	1	1	2		4	2	2
1	1	1	1	3	1	2		4	2	2
1	1	1	1	3	1	2		4	2	2
2	2	2	5	1	1	2		3	1	2
2	1	1	5	3	1	2		5	1	2
3	2	1	5	3	1	2		5	1	2
3	1	1	6	3	1	2		5	1	2
3	1	1	6	2	1	2		5	1	2
3	1	1	5	1	1	2		5	1	2
3	2	1	6	1	1	2		7	1	2
4	1	1	5	1	2	2		3	1	2
6	1	1	5	1	1	2		5	1	2
2	2	1	2	1	2	2		3	1	2
2	1	2	2	1	1	2		3	1	2
3	1	1	3	1	1	2		3	1	2
3	2	1	3	1	1	2		5	1	2
5	2	1	4	1	1	2		3	1	2
4	2	1	4	3	1	2		5	1	2
5	2	2	4	2	1	2		5	1	2
1	1	1	1	3	1	2		3	1	2
1	2	1	1	2	1	2		5	1	2
1	2	1	2	3	1	2		7	1	2
1	2	1	1	1	1	2		7	1	2
1	1	1	3	2	1	2		3	1	2
2	1	1	6	3	2	2		2	1	1
3	1	1	5	2	2	2		2	1	1
3	1	1	5	2	2	2		2	1	1
2	1	2	5	1	2	2		1	1	1
2	2	1	5	1	2	2		1	1	1
3	2	1	5	1	2	2		1	1	1
2	2	2	5	3	2	2		2	1	1
3	2	1	5	2	2	2		2	1	1
3	1	2	5	2	2	2		2	1	1
3	1	1	5	2	2	2		2	1	1
3	1	1	5	2	2	2		2	1	1
2	1	2	6	2	2	2		2	1	1
3	1	1	5	1	2	2		2	1	1
3	1	2	5	1	2	2		2	1	1
2	2	2	5	1	1	2		1	1	1
2	2	1	5	1	1	2		1	1	1
2	1	1	5	1	1	2		1	1	1
2	1	1	5	1	1	2		1	1	1
2	1	1	5	1	1	2		1	1	1
2	2	1	5	1	1	2		1	1	1
2	1	1	5	1	1	2		1	1	1
2	2	1	5	1	1	2		1	1	1
2	2	1	5	1	1	2		1	1	1
2	1	1	5	1	1	2		1	1	1
2	2	1	5	1	1	2		1	1	1
2	2	2	5	1	1	2		1	1	1
2	1	1	5	1	1	2		1	1	1
2	2	1	5	1	1	2		1	1	1
2	1	1	5	1	1	2		1	1	1
2	1	1	5	1	1	2		1	1	1
2	2	1	5	1	1	2		1	1	1
2	1	1	5	1	1	2		1	1	1
2	2	1	5	1	1	2		1	1	1
2	1	1	5	1	1	2		1	1	1
2	1	1	5	1	1	2		1	1	1
2	1	2	5	1	1	2		1	1	1
2	1	1	5	1	1	2		1	1	1
2	1	1	5	1	1	2		1	1	1
2	2	1	5	1	1	2		1	1	1
2	1	1	5	1	1	2		1	1	1
2	1	1	5	1	1	2		1	1	1
2	2	1	5	1	1	2		1	1	1
2	1	2	5	1	1	2		1	1	1
3	1	1	5	1	1	2		1	1	1
3	1	1	5	1	1	2		1	1	1
3	1	1	5	1	1	2		1	1	1
3	1	2	5	1	1	2		1	1	1
3	2	1	5	1	1	2		1	1	1
3	2	1	5	1	1	2		1	1	1
3	2	1	5	1	1	2		1	1	1
3	2	1	5	1	1	2		1	1	1
3	1	2	5	1	1	2		1	1	1
3	2	1	5	1	1	2		1	1	1
3	1	1	5	1	1	2		1	1	1
3	2	1	5	1	1	2		1	1	1
3	2	2	5	1	1	2		1	1	1
3	2	1	5	1	1	2		1	1	1
3	2	1	5	1	1	2		1	1	1
2	1	1	6	1	1	2		1	1	1
2	1	1	6	1	1	2		1	1	1
2	2	1	6	1	1	2		1	1	1
2	2	1	6	1	1	2		1	1	1
2	1	1	6	1	1	2		1	1	1
2	1	1	6	1	1	2		1	1	1
2	1	1	6	1	1	2		1	1	1
2	1	1	6	1	1	2		1	1	1
2	1	1	6	1	1	2		1	1	1
2	1	1	6	1	1	2		1	1	1
2	1	1	6	1	1	2		1	1	1
2	1	2	6	1	1	2		1	1	1
2	2	1	6	1	1	2		1	1	1
2	1	1	6	1	1	2		1	1	1
3	1	1	6	1	1	2		1	1	1
3	1	1	6	1	1	2		1	1	1
3	1	1	6	1	1	2		1	1	1
3	2	1	6	1	1	2		1	1	1
2	1	1	5	3	1	2		2	1	1
2	1	1	5	3	1	2		2	1	1
2	2	1	5	3	1	2		2	1	1
2	2	1	5	3	1	2		2	1	1
2	1	1	5	3	1	2		2	1	1
2	1	1	5	3	1	2		2	1	1
2	1	1	5	3	1	2		2	1	1
2	1	1	5	3	1	2		2	1	1
2	1	1	5	3	1	2		2	1	1
2	1	1	5	3	1	2		2	1	1
2	2	1	5	3	1	2		2	1	1
2	1	2	5	3	1	2		2	1	1
2	2	1	5	3	1	2		2	1	1
2	1	1	5	3	1	2		2	1	1
2	1	2	5	3	1	2		2	1	1
2	1	1	5	3	1	2		2	1	1
2	1	2	5	3	1	2		2	1	1
2	2	1	5	3	1	2		2	1	1
2	1	1	5	3	1	2		2	1	1
2	2	1	5	3	1	2		2	1	1
2	1	1	5	3	1	2		2	1	1
2	1	1	5	3	1	2		2	1	1
2	1	1	5	3	1	2		2	1	1
2	1	1	5	3	1	2		2	1	1
2	1	1	5	3	1	2		2	1	1
2	2	1	5	3	1	2		2	1	1
2	1	1	5	3	1	2		2	1	1
3	2	1	5	3	1	2		2	1	1
3	1	1	5	3	1	2		2	1	1
3	1	1	5	3	1	2		2	1	1
3	2	1	5	3	1	2		2	1	1
3	1	2	5	3	1	2		2	1	1
3	2	2	5	3	1	2		2	1	1
3	2	1	5	3	1	2		2	1	1
3	1	2	5	3	1	2		2	1	1
3	1	1	5	3	1	2		2	1	1
3	1	1	5	3	1	2		2	1	1
3	1	1	5	3	1	2		2	1	1
3	1	1	5	3	1	2		2	1	1
2	1	1	6	3	1	2		2	1	1
2	1	1	6	3	1	2		2	1	1
2	1	1	6	3	1	2		2	1	1
2	1	1	6	3	1	2		2	1	1
2	1	1	6	3	1	2		2	1	1
2	1	1	6	3	1	2		2	1	1
2	1	1	6	3	1	2		2	1	1
2	1	1	6	3	1	2		2	1	1
2	1	1	6	3	1	2		2	1	1
2	2	1	6	3	1	2		2	1	1
2	1	2	6	3	1	2		2	1	1
2	1	2	6	3	1	2		2	1	1
2	2	1	6	3	1	2		2	1	1
2	1	1	6	3	1	2		2	1	1
2	1	1	6	3	1	2		2	1	1
2	1	1	6	3	1	2		2	1	1
2	1	1	6	3	1	2		2	1	1
2	2	2	6	3	1	2		2	1	1
2	2	1	6	3	1	2		2	1	1
2	1	1	6	3	1	2		2	1	1
3	1	1	6	3	1	2		2	1	1
3	1	1	6	3	1	2		2	1	1
3	1	1	6	3	1	2		2	1	1
3	1	1	6	3	1	2		2	1	1
3	2	1	6	3	1	2		2	1	1
3	1	1	6	3	1	2		2	1	1
3	2	1	6	3	1	2		2	1	1
3	1	2	6	3	1	2		2	1	1
3	1	1	6	3	1	2		2	1	1
3	1	1	6	3	1	2		2	1	1
3	2	1	6	3	1	2		2	1	1
3	2	1	6	3	1	2		2	1	1
3	1	1	6	3	1	2		2	1	1
3	2	1	6	3	1	2		2	1	1
2	1	1	5	2	1	2		2	1	1
2	2	2	5	2	1	2		2	1	1
2	1	1	5	2	1	2		2	1	1
2	1	1	5	2	1	2		2	1	1
2	1	1	5	2	1	2		2	1	1
2	1	1	5	2	1	2		2	1	1
2	1	1	5	2	1	2		2	1	1
2	1	1	5	2	1	2		2	1	1
2	1	2	5	2	1	2		2	1	1
2	1	1	5	2	1	2		2	1	1
2	2	1	5	2	1	2		2	1	1
2	1	1	5	2	1	2		2	1	1
2	2	1	5	2	1	2		2	1	1
2	1	2	5	2	1	2		2	1	1
2	1	1	5	2	1	2		2	1	1
2	1	1	5	2	1	2		2	1	1
2	1	1	5	2	1	2		2	1	1
2	1	1	5	2	1	2		2	1	1
2	1	1	5	2	1	2		2	1	1
2	2	1	5	2	1	2		2	1	1
2	2	1	5	2	1	2		2	1	1
2	1	1	5	2	1	2		2	1	1
3	1	1	5	2	1	2		2	1	1
3	1	1	5	2	1	2		2	1	1
3	2	1	5	2	1	2		2	1	1
3	1	1	5	2	1	2		2	1	1
3	1	1	5	2	1	2		2	1	1
3	2	1	5	2	1	2		2	1	1
3	1	1	5	2	1	2		2	1	1
3	1	2	5	2	1	2		2	1	1
3	1	1	5	2	1	2		2	1	1
3	2	1	5	2	1	2		2	1	1
3	2	1	5	2	1	2		2	1	1
3	2	1	5	2	1	2		2	1	1
3	1	1	5	2	1	2		2	1	1
3	1	1	5	2	1	2		2	1	1
3	1	1	5	2	1	2		2	1	1
3	2	1	5	2	1	2		2	1	1
2	1	1	6	2	1	2		2	1	1
2	1	1	6	2	1	2		2	1	1
2	1	1	6	2	1	2		2	1	1
2	1	1	6	2	1	2		2	1	1
2	1	1	6	2	1	2		2	1	1
2	1	1	6	2	1	2		2	1	1
2	1	1	6	2	1	2		2	1	1
2	1	2	6	2	1	2		2	1	1
2	1	1	6	2	1	2		2	1	1
2	2	1	6	2	1	2		2	1	1
2	1	1	6	2	1	2		2	1	1
2	1	1	6	2	1	2		2	1	1
2	2	1	6	2	1	2		2	1	1
2	2	1	6	2	1	2		2	1	1
3	1	1	6	2	1	2		2	1	1
3	1	2	6	2	1	2		2	1	1
3	1	1	6	2	1	2		2	1	1
3	1	2	6	2	1	2		2	1	1
3	1	1	6	2	1	2		2	1	1
3	1	1	6	2	1	2		2	1	1
3	1	1	6	2	1	2		2	1	1
3	2	1	6	2	1	2		2	1	1
3	2	1	6	2	1	2		2	1	1
3	1	1	6	2	1	2		2	1	1
3	1	1	6	2	1	2		2	1	1
3	1	1	6	2	1	2		2	1	1
3	1	1	6	2	1	2		2	1	1
3	1	1	6	2	1	2		2	1	1
3	1	1	6	2	1	2		2	1	1
3	2	1	6	2	1	2		2	1	1
3	1	1	6	2	1	2		2	1	1
3	1	1	6	2	1	2		2	1	1
3	1	1	6	2	1	2		2	1	1
2	2	1	5	1	1	2		2	1	1
2	2	1	5	1	1	2		2	1	1
2	2	1	5	1	1	2		2	1	1
2	1	2	5	1	1	2		2	1	1
2	2	1	5	1	1	2		2	1	1
3	1	1	5	1	1	2		2	1	1
3	1	1	5	1	1	2		2	1	1
3	2	1	5	1	1	2		2	1	1
2	1	1	6	1	1	2		2	1	1
2	1	1	6	1	1	2		2	1	1
2	1	2	6	1	1	2		2	1	1
2	1	2	6	1	1	2		2	1	1
2	1	2	6	1	1	2		2	1	1
2	2	1	6	1	1	2		2	1	1
2	2	1	6	1	1	2		2	1	1
2	1	1	6	1	1	2		2	1	1
3	1	1	6	1	1	2		2	1	1
3	1	1	6	1	1	2		2	1	1
3	1	1	6	1	1	2		2	1	1
3	1	2	6	1	1	2		2	1	1
3	1	1	6	1	1	2		2	1	1
3	2	1	6	1	1	2		2	1	1
5	1	2	5	2	2	2		2	1	1
5	1	2	5	2	2	2		2	1	1
4	1	1	5	1	2	2		1	1	1
5	2	2	6	2	2	2		2	1	1
4	1	1	5	1	1	2		1	1	1
4	1	2	5	1	1	2		1	1	1
4	2	1	5	1	1	2		1	1	1
4	1	1	5	1	1	2		1	1	1
4	2	2	5	1	1	2		1	1	1
5	2	1	5	1	1	2		1	1	1
4	1	1	6	1	1	2		1	1	1
4	1	1	6	1	1	2		1	1	1
4	1	2	6	1	1	2		1	1	1
4	2	1	6	1	1	2		1	1	1
4	1	1	6	1	1	2		1	1	1
5	2	1	6	1	1	2		1	1	1
5	1	2	6	1	1	2		1	1	1
5	2	1	6	1	1	2		1	1	1
5	1	2	6	1	1	2		1	1	1
5	1	1	6	1	1	2		1	1	1
4	2	1	5	3	1	2		2	1	1
4	2	1	5	3	1	2		2	1	1
4	1	2	5	3	1	2		2	1	1
4	1	1	5	3	1	2		2	1	1
4	2	2	5	3	1	2		2	1	1
4	2	2	5	3	1	2		2	1	1
4	2	1	5	3	1	2		2	1	1
5	1	1	5	3	1	2		2	1	1
5	2	1	5	3	1	2		2	1	1
4	1	1	6	3	1	2		2	1	1
4	2	1	6	3	1	2		2	1	1
4	1	1	6	3	1	2		2	1	1
4	1	2	6	3	1	2		2	1	1
4	2	1	6	3	1	2		2	1	1
5	1	1	6	3	1	2		2	1	1
5	1	1	6	3	1	2		2	1	1
5	2	2	6	3	1	2		2	1	1
5	1	1	6	3	1	2		2	1	1
4	2	1	5	2	1	2		2	1	1
4	1	1	5	2	1	2		2	1	1
4	1	1	5	2	1	2		2	1	1
4	1	1	5	2	1	2		2	1	1
4	2	1	5	2	1	2		2	1	1
4	2	2	5	2	1	2		2	1	1
4	1	1	5	2	1	2		2	1	1
4	1	1	5	2	1	2		2	1	1
4	1	1	5	2	1	2		2	1	1
4	2	2	5	2	1	2		2	1	1
4	1	1	5	2	1	2		2	1	1
4	1	2	5	2	1	2		2	1	1
4	1	2	5	2	1	2		2	1	1
4	2	1	5	2	1	2		2	1	1
4	1	1	5	2	1	2		2	1	1
5	2	1	5	2	1	2		2	1	1
5	1	2	5	2	1	2		2	1	1
5	1	2	5	2	1	2		2	1	1
5	1	1	5	2	1	2		2	1	1
5	1	2	5	2	1	2		2	1	1
4	1	1	6	2	1	2		2	1	1
4	2	1	6	2	1	2		2	1	1
4	1	1	6	2	1	2		2	1	1
4	2	2	6	2	1	2		2	1	1
4	1	1	6	2	1	2		2	1	1
4	1	1	6	2	1	2		2	1	1
4	1	1	6	2	1	2		2	1	1
4	1	2	6	2	1	2		2	1	1
4	1	1	6	2	1	2		2	1	1
4	1	1	6	2	1	2		2	1	1
4	1	2	6	2	1	2		2	1	1
5	1	1	6	2	1	2		2	1	1
5	1	2	6	2	1	2		2	1	1
5	2	1	6	2	1	2		2	1	1
4	1	2	5	1	1	2		2	1	1
5	1	1	5	1	1	2		2	1	1
4	2	1	6	1	1	2		2	1	1
6	2	1	5	1	2	2		2	1	1
6	1	1	5	1	1	2		1	1	1
6	1	1	5	1	1	2		1	1	1
6	2	1	5	1	1	2		1	1	1
6	2	1	6	1	1	2		1	1	1
6	1	1	6	1	1	2		1	1	1
6	1	1	6	1	1	2		1	1	1
6	1	1	6	1	1	2		1	1	1
6	1	1	6	1	1	2		1	1	1
6	2	2	5	3	1	2		2	1	1
6	1	1	6	3	1	2		2	1	1
6	1	1	6	3	1	2		2	1	1
6	1	1	6	3	1	2		2	1	1
6	2	2	5	2	1	2		2	1	1
6	1	1	5	2	1	2		2	1	1
6	1	1	5	2	1	2		2	1	1
6	1	1	5	2	1	2		2	1	1
6	2	2	5	2	1	2		2	1	1
6	1	1	5	2	1	2		2	1	1
6	1	1	6	2	1	2		2	1	1
6	1	1	6	2	1	2		2	1	1
6	1	1	6	2	1	2		2	1	1
6	1	2	6	1	1	2		2	1	1
6	1	1	6	1	1	2		2	1	1
6	1	1	6	1	1	2		2	1	1
1	2	1	5	1	1	2		1	1	1
1	2	1	5	3	1	2		2	1	1
1	2	1	5	3	1	2		2	1	1
1	2	1	5	3	1	2		2	1	1
1	1	1	5	3	1	2		2	1	1
1	1	1	5	2	1	2		2	1	1
1	2	1	6	2	1	2		2	1	1
1	2	1	6	2	1	2		2	1	1
2	2	1	2	1	2	2		1	1	1
2	1	1	1	1	1	2		1	1	1
2	2	2	2	1	1	2		1	1	1
2	1	1	2	3	1	2		2	1	1
2	1	1	2	3	1	2		2	1	1
2	1	1	2	3	1	2		2	1	1
2	1	1	2	3	1	2		2	1	1
2	1	1	2	2	1	2		2	1	1
2	2	1	2	2	1	2		2	1	1
3	2	1	3	2	2	2		2	1	1
2	2	1	4	2	2	2		2	1	1
3	2	1	4	2	2	2		2	1	1
2	2	1	4	1	2	2		1	1	1
2	1	1	4	1	2	2		1	1	1
3	1	1	4	1	2	2		1	1	1
3	2	2	4	2	2	2		2	1	1
2	2	1	4	1	2	2		2	1	1
3	2	1	3	1	1	2		1	1	1
3	2	1	3	1	1	2		1	1	1
2	2	1	4	1	1	2		1	1	1
2	2	1	4	1	1	2		1	1	1
2	1	1	4	1	1	2		1	1	1
2	2	1	4	1	1	2		1	1	1
2	2	1	4	1	1	2		1	1	1
2	2	1	4	1	1	2		1	1	1
2	2	1	4	1	1	2		1	1	1
2	2	1	4	1	1	2		1	1	1
2	2	1	4	1	1	2		1	1	1
2	2	1	4	1	1	2		1	1	1
2	1	1	4	1	1	2		1	1	1
2	2	1	4	1	1	2		1	1	1
2	2	1	4	1	1	2		1	1	1
3	2	1	4	1	1	2		1	1	1
3	2	1	4	1	1	2		1	1	1
3	2	1	4	1	1	2		1	1	1
3	2	2	4	1	1	2		1	1	1
3	1	1	4	1	1	2		1	1	1
3	2	1	4	1	1	2		1	1	1
3	2	1	4	1	1	2		1	1	1
3	2	1	4	1	1	2		1	1	1
3	1	1	4	1	1	2		1	1	1
3	2	1	3	3	1	2		2	1	1
2	1	1	4	3	1	2		2	1	1
2	1	2	4	3	1	2		2	1	1
2	1	1	4	3	1	2		2	1	1
3	1	1	4	3	1	2		2	1	1
3	2	1	4	3	1	2		2	1	1
3	2	1	4	3	1	2		2	1	1
2	1	1	3	2	1	2		2	1	1
2	2	2	3	2	1	2		2	1	1
2	2	1	3	2	1	2		2	1	1
3	2	1	3	2	1	2		2	1	1
3	1	1	3	2	1	2		2	1	1
3	1	1	3	2	1	2		2	1	1
3	2	1	3	2	1	2		2	1	1
3	1	1	3	2	1	2		2	1	1
3	2	1	3	2	1	2		2	1	1
3	1	1	3	2	1	2		2	1	1
2	2	1	4	2	1	2		2	1	1
2	1	1	4	2	1	2		2	1	1
2	2	2	4	2	1	2		2	1	1
2	2	1	4	2	1	2		2	1	1
2	1	2	4	2	1	2		2	1	1
2	2	1	4	2	1	2		2	1	1
2	1	2	4	2	1	2		2	1	1
2	1	1	4	2	1	2		2	1	1
2	1	2	4	2	1	2		2	1	1
2	2	1	4	2	1	2		2	1	1
2	1	1	4	2	1	2		2	1	1
2	1	1	4	2	1	2		2	1	1
2	2	2	4	2	1	2		2	1	1
2	2	1	4	2	1	2		2	1	1
2	1	1	4	2	1	2		2	1	1
2	1	1	4	2	1	2		2	1	1
2	2	2	4	2	1	2		2	1	1
2	1	1	4	2	1	2		2	1	1
2	2	1	4	2	1	2		2	1	1
2	1	1	4	2	1	2		2	1	1
2	2	1	4	2	1	2		2	1	1
2	1	1	4	2	1	2		2	1	1
3	2	1	4	2	1	2		2	1	1
3	2	1	4	2	1	2		2	1	1
3	1	1	4	2	1	2		2	1	1
3	2	1	4	2	1	2		2	1	1
3	2	1	4	2	1	2		2	1	1
3	2	2	4	2	1	2		2	1	1
3	1	1	4	2	1	2		2	1	1
3	2	1	4	2	1	2		2	1	1
3	2	1	4	2	1	2		2	1	1
3	2	2	4	2	1	2		2	1	1
3	1	1	4	2	1	2		2	1	1
3	1	1	4	2	1	2		2	1	1
3	2	1	4	2	1	2		2	1	1
2	1	1	3	1	1	2		2	1	1
3	2	2	3	1	1	2		2	1	1
2	2	1	4	1	1	2		2	1	1
2	1	1	4	1	1	2		2	1	1
2	1	1	4	1	1	2		2	1	1
2	1	1	4	1	1	2		2	1	1
2	2	1	4	1	1	2		2	1	1
2	1	1	4	1	1	2		2	1	1
2	2	1	4	1	1	2		2	1	1
3	1	1	4	1	1	2		2	1	1
3	2	1	4	1	1	2		2	1	1
5	2	1	4	2	2	2		2	1	1
5	2	1	4	1	2	2		2	1	1
4	2	1	4	1	2	2		1	1	1
4	1	1	3	1	1	2		1	1	1
5	2	1	3	1	1	2		1	1	1
4	2	1	4	1	1	2		1	1	1
4	2	2	4	1	1	2		1	1	1
4	2	1	4	1	1	2		1	1	1
4	2	1	4	1	1	2		1	1	1
4	1	1	4	1	1	2		1	1	1
4	2	2	4	1	1	2		1	1	1
5	2	1	4	1	1	2		1	1	1
4	1	1	4	3	1	2		2	1	1
4	1	1	4	3	1	2		2	1	1
5	2	1	4	3	1	2		2	1	1
5	2	1	4	3	1	2		2	1	1
4	2	1	3	2	1	2		2	1	1
5	2	1	3	2	1	2		2	1	1
4	1	1	4	2	1	2		2	1	1
4	2	1	4	2	1	2		2	1	1
4	2	1	4	2	1	2		2	1	1
4	1	1	4	2	1	2		2	1	1
4	2	2	4	2	1	2		2	1	1
4	1	1	4	2	1	2		2	1	1
4	1	1	4	2	1	2		2	1	1
5	2	1	4	2	1	2		2	1	1
5	1	1	4	2	1	2		2	1	1
5	1	1	4	2	1	2		2	1	1
5	2	2	4	2	1	2		2	1	1
4	1	1	4	1	1	2		2	1	1
5	2	1	4	1	1	2		2	1	1
6	1	1	4	1	2	2		2	1	1
6	2	2	4	1	1	2		1	1	1
6	1	1	4	1	1	2		1	1	1
6	1	1	4	1	1	2		1	1	1
6	2	1	4	1	1	2		1	1	1
6	1	2	4	1	1	2		1	1	1
6	1	1	4	3	1	2		2	1	1
6	2	1	3	2	1	2		2	1	1
6	2	1	4	2	1	2		2	1	1
6	1	1	4	2	1	2		2	1	1
6	2	1	4	2	1	2		2	1	1
6	1	1	4	2	1	2		2	1	1
6	2	1	4	2	1	2		2	1	1
1	2	1	1	1	1	2		1	1	1
1	1	1	1	1	1	2		1	1	1
1	1	1	2	1	1	2		1	1	1
1	2	2	1	3	1	2		2	1	1
1	1	2	1	3	1	2		2	1	1
1	1	1	1	3	1	2		2	1	1
1	2	2	1	3	1	2		2	1	1
1	2	1	1	3	1	2		2	1	1
1	1	1	1	3	1	2		2	1	1
1	2	1	1	3	1	2		2	1	1
1	2	1	1	3	1	2		2	1	1
1	2	1	1	3	1	2		2	1	1
1	2	2	1	3	1	2		2	1	1
1	1	1	1	3	1	2		2	1	1
1	1	2	1	3	1	2		2	1	1
1	2	2	1	3	1	2		2	1	1
1	1	1	2	3	1	2		2	1	1
1	1	1	2	3	1	2		2	1	1
1	1	1	2	3	1	2		2	1	1
1	1	1	2	3	1	2		2	1	1
1	1	1	2	3	1	2		2	1	1
1	2	2	2	3	1	2		2	1	1
1	1	1	2	3	1	2		2	1	1
1	1	1	2	3	1	2		2	1	1
1	1	2	1	2	1	2		2	1	1
1	1	1	1	2	1	2		2	1	1
1	1	1	1	2	1	2		2	1	1
1	2	1	1	2	1	2		2	1	1
1	1	1	1	2	1	2		2	1	1
1	1	1	1	2	1	2		2	1	1
1	1	1	1	2	1	2		2	1	1
1	1	1	1	2	1	2		2	1	1
1	2	1	1	2	1	2		2	1	1
1	1	1	1	2	1	2		2	1	1
1	2	1	1	2	1	2		2	1	1
1	2	1	1	2	1	2		2	1	1
1	1	2	1	2	1	2		2	1	1
1	1	2	1	2	1	2		2	1	1
1	1	1	1	2	1	2		2	1	1
1	2	2	1	2	1	2		2	1	1
1	2	1	1	2	1	2		2	1	1
1	2	2	1	2	1	2		2	1	1
1	2	2	1	2	1	2		2	1	1
1	1	1	1	2	1	2		2	1	1
1	2	1	1	2	1	2		2	1	1
1	2	2	1	2	1	2		2	1	1
1	1	1	1	2	1	2		2	1	1
1	1	1	1	2	1	2		2	1	1
1	1	1	1	2	1	2		2	1	1
1	1	1	2	2	1	2		2	1	1
1	2	1	2	2	1	2		2	1	1
1	1	1	2	2	1	2		2	1	1
1	2	1	2	2	1	2		2	1	1
1	2	1	2	2	1	2		2	1	1
1	1	1	2	2	1	2		2	1	1
1	2	2	2	2	1	2		2	1	1
1	2	2	2	2	1	2		2	1	1
1	2	2	2	2	1	2		2	1	1
1	2	2	2	2	1	2		2	1	1
1	1	1	2	2	1	2		2	1	1
1	2	1	2	2	1	2		2	1	1
1	2	1	2	2	1	2		2	1	1
1	2	1	2	2	1	2		2	1	1
1	2	2	2	1	1	2		2	1	1
1	2	1	3	1	1	2		1	1	1
1	2	1	3	1	1	2		1	1	1
1	1	1	3	3	1	2		2	1	1
1	2	1	3	3	1	2		2	1	1
1	1	1	3	3	1	2		2	1	1
1	2	1	4	3	1	2		2	1	1
1	2	2	3	2	1	2		2	1	1
1	1	1	3	2	1	2		2	1	1
1	2	1	3	2	1	2		2	1	1
1	1	1	3	2	1	2		2	1	1
1	2	1	4	2	1	2		2	1	1
1	1	1	4	2	1	2		2	1	1
1	2	1	3	1	1	2		2	1	1
1	1	1	4	1	1	2		2	1	1
